# Supplementary material for: Measles Vaccine Virus RNA in Children More Than 100 Days after Vaccination
Source: Viruses. 2019 Jul 10;11(7):636. doi: 10.3390/v11070636 (PMC6669751; doi:10.3390/v11070636)
Supplement: Supplementary file 1 [file viruses-11-00636-s001.zip]

Archive with 4 entries (3 files):
- supplmentary/
- supplmentary/Figure S1.pdf
- supplmentary/Figure S2.pdf
- supplmentary/Table S1.docx
